# Supplementary material for: A Dynamic View of Domain-Motif Interactions
Source: PLoS Comput Biol. 2012 Jan 12;8(1):e1002341. doi: 10.1371/journal.pcbi.1002341 (PMC3257277; doi:10.1371/journal.pcbi.1002341)
Supplement: Dataset S2 — Database of interaction-regulation units for Saccharomyces cerevisiae. (XLS) [file pcbi.1002341.s011.xls]

## Sheet: Yeast modules database
Dataset S2: Database of interaction-regulation units for Saccharomyces cerevisiae.
This table details all modules yielded from integrating the domain-motif interactions and the phosphorylation sites data in S. cerevisiae. Thie first column details the Uniprot ID. The second column indicates the relative position of the phosphorylation (within or near the motif). Note that the same motif may appear in several entries (e.g. two intra-motif phosphorylation events are given separat…
Swiss-Prot ID	Module type	motif start	motif end	domain type	domain-motif interaction evidence	domain-motif interaction score	phosphortylation site	phosphorylation site evidence	phosphorylation site reference
CDC6_YEAST	INTRA	18	31	SH3	HTP	0.417	23	LTP	[3]
CDC6_YEAST	NEAR	18	31	SH3	HTP	0.417	39	LTP	[3]
CDC6_YEAST	NEAR	18	31	SH3	HTP	0.417	43	LTP	[3]
CDC6_YEAST	NEAR	18	31	SH3	HTP	0.417	7	LTP	[3]
RGT1_YEAST	INTRA	137	150	SH3	HTP	0.19	146	LTP	[4,5,7,9]
SHS1_YEAST	INTRA	445	458	SH3	HTP	0.19	447	LTP	[7]
SHS1_YEAST	INTRA	445	458	SH3	HTP	0.19	454	LTP	[7]
SHS1_YEAST	NEAR	445	458	SH3	HTP	0.19	441	LTP	[7]
SHS1_YEAST	NEAR	445	458	SH3	HTP	0.19	460	LTP	[7]
SHS1_YEAST	NEAR	445	458	SH3	HTP	0.19	462	LTP	[7]
SML1_YEAST	NEAR	28	41	SH3	HTP	0.19	56	LTP	[12,13,14,15,16]
SML1_YEAST	NEAR	28	41	SH3	HTP	0.19	58	LTP	[12,13,14,15,16]
SML1_YEAST	NEAR	28	41	SH3	HTP	0.19	60	LTP	[12,13,14,15,16]
FUS1_YEAST	INTRA	415	428	SH3	HTP	0.882	424	mHTP	[4,5]
VRP1_YEAST	INTRA	698	711	SH3	HTP	0.879	703	mHTP	[4,7]
VRP1_YEAST	NEAR	698	711	SH3	HTP	0.879	720	mHTP	[4,7]
CUE5_YEAST	INTRA	80	93	SH3	HTP	0.691	91	mHTP	[4,5,8]
CUE5_YEAST	NEAR	337	350	SH3	HTP	0.691	352	mHTP	[4,5]
CUE5_YEAST	NEAR	337	350	SH3	HTP	0.691	364	mHTP	[4,6]
CUE5_YEAST	NEAR	337	350	SH3	HTP	0.691	367	mHTP	[5,6]
CUE5_YEAST	NEAR	80	93	SH3	HTP	0.691	70	mHTP	[4,5]
BCK1_YEAST	NEAR	802	815	SH3	HTP	0.58	816	mHTP	[4,5,8]
ABP1_YEAST	INTRA	446	459	SH3	HTP	0.539	458	mHTP	[4,5,6,7]
ABP1_YEAST	NEAR	446	459	SH3	HTP	0.539	475	mHTP	[4,5]
ABP1_YEAST	INTRA	471	484	SH3	HTP	0.528	475	mHTP	[4,5]
ABP1_YEAST	NEAR	471	484	SH3	HTP	0.528	458	mHTP	[4,5,6,7]
CLA4_YEAST	NEAR	451	464	SH3	HTP	0.417	445	mHTP	[4,5,8]
FMP42_YEAST	INTRA	258	271	SH3	HTP	0.19	269	mHTP	[5,7,8]
GIP2_YEAST	INTRA	189	202	SH3	HTP	0.19	194	mHTP	[4,5,6,7]
FMP42_YEAST	NEAR	258	271	SH3	HTP	0.19	283	mHTP	[5,7]
GIP2_YEAST	NEAR	189	202	SH3	HTP	0.19	221	mHTP	[4,5,6,7]
RPC4_YEAST	NEAR	198	211	SH3	HTP	0.19	182	mHTP	[5,8]
RPC4_YEAST	NEAR	198	211	SH3	HTP	0.19	224	mHTP	[5,8]
GYP5_YEAST	INTRA	293	306	SH3	HTP	0.915	295	HTP	[5]
CUE5_YEAST	INTRA	337	350	SH3	HTP	0.691	348	HTP	[7]
CUE5_YEAST	NEAR	337	350	SH3	HTP	0.691	351	HTP	[4]
PBS2_YEAST	NEAR	89	102	SH3	HTP	0.58	71	HTP	[2]
PBS2_YEAST	NEAR	89	102	SH3	HTP	0.58	81	HTP	[2]
PBS2_YEAST	NEAR	89	102	SH3	HTP	0.58	83	HTP	[2]
ABP1_YEAST	NEAR	446	459	SH3	HTP	0.539	478	HTP	[7]
ABP1_YEAST	INTRA	471	484	SH3	HTP	0.528	478	HTP	[7]
ABP1_YEAST	INTRA	471	484	SH3	HTP	0.528	481	HTP	[4]
OSH2_YEAST	INTRA	770	783	SH3	HTP	0.528	783	HTP	[17]
OSH2_YEAST	NEAR	770	783	SH3	HTP	0.528	787	HTP	[7]
AIM3_YEAST	INTRA	657	670	SH3	HTP	0.417	669	HTP	[7]
YD239_YEAST	INTRA	54	67	SH3	HTP	0.417	63	HTP	[11]
GYP5_YEAST	NEAR	279	292	SH3	HTP	0.417	295	HTP	[5]
YD156_YEAST	INTRA	62	75	SH3	HTP	0.19	69	HTP	[18]
YP091_YEAST	INTRA	658	671	SH3	HTP	0.19	669	HTP	[7]
AIM21_YEAST	NEAR	4	17	SH3	HTP	0.19	18	HTP	[8]
AIM21_YEAST	NEAR	4	17	SH3	HTP	0.19	19	HTP	[10]
AIM21_YEAST	NEAR	4	17	SH3	HTP	0.19	36	HTP	[5]
AVO2_YEAST	NEAR	249	262	SH3	HTP	0.19	273	HTP	[8]
BBP1_YEAST	NEAR	118	131	SH3	HTP	0.19	115	HTP	[7]
FMP42_YEAST	NEAR	258	271	SH3	HTP	0.19	238	HTP	[7]
FMP42_YEAST	NEAR	258	271	SH3	HTP	0.19	249	HTP	[8]
RPC4_YEAST	NEAR	198	211	SH3	HTP	0.19	178	HTP	[5]
RPC4_YEAST	NEAR	198	211	SH3	HTP	0.19	228	HTP	[7]
YP091_YEAST	NEAR	658	671	SH3	HTP	0.19	640	HTP	[7]
YP091_YEAST	NEAR	658	671	SH3	HTP	0.19	676	HTP	[7]
ZRG17_YEAST	NEAR	117	130	SH3	HTP	0.19	131	HTP	[5]
References
1	Landgraf C, Panni S, Montecchi-Palazzi L, Castagnoli L, Schneider-Mergener J, et al.(2004) Protein interaction networks by proteome peptide scanning. PLoS Biol 2: E14.
2	Shou W, Azzam R, Chen SL, Huddleston MJ, Baskerville C, et al. (2002) Cdc5 influences phosphorylation of Net1 and disassembly of the RENT complex. BMC Mol Biol 3: 3.
3	Rudner AD, Murray AW (2000) Phosphorylation by Cdc28 activates the Cdc20-dependent activity of the anaphase-promoting complex. J Cell Biol 149: 1377-1390.
4	Smolka MB, Albuquerque CP, Chen SH, Zhou H (2007) Proteome-wide identification of in vivo targets of DNA damage checkpoint kinases. Proc Natl Acad Sci U S A 104: 10364-10369.
5	Li X, Gerber SA, Rudner AD, Beausoleil SA, Haas W, et al. (2007) Large-scale phosphorylation analysis of alpha-factor-arrested Saccharomyces cerevisiae. J Proteome Res 6: 1190-1197.
6	Ficarro SB, McCleland ML, Stukenberg PT, Burke DJ, Ross MM, et al. (2002) Phosphoproteome analysis by mass spectrometry and its application to Saccharomyces cerevisiae. Nat Biotechnol 20: 301-305.
7	Chi A, Huttenhower C, Geer LY, Coon JJ, Syka JE, et al. (2007) Analysis of phosphorylation sites on proteins from Saccharomyces cerevisiae by electron transfer dissociation (ETD) mass spectrometry. Proc Natl Acad Sci U S A 104: 2193-2198.
8	Gruhler A, Olsen JV, Mohammed S, Mortensen P, Faergeman NJ, et al. (2005) Quantitative phosphoproteomics applied to the yeast pheromone signaling pathway. Mol Cell Proteomics 4: 310-327.
9	Dihazi H, Kessler R, Eschrich K (2003) Glucose-induced stimulation of the Ras-cAMP pathway in yeast leads to multiple phosphorylations and activation of 6-phosphofructo-2-kinase. Biochemistry 42: 6275-6282.
10	Kacherovsky N, Tachibana C, Amos E, Fox D, 3rd, Young ET (2008) Promoter binding by the Adr1 transcriptional activator may be regulated by phosphorylation in the DNA-binding region. PLoS One 3: e3213.
11	Strickfaden SC, Winters MJ, Ben-Ari G, Lamson RE, Tyers M, et al. (2007) A mechanism for cell-cycle regulation of MAP kinase signaling in a yeast differentiation pathway. Cell 128: 519-531.
12	Morris DP, Lee JM, Sterner DE, Brickey WJ, Greenleaf AL (1997) Assaying CTD kinases in vitro and phosphorylation-modulated properties of RNA polymerase II in vivo. Methods 12: 264-275.
13	Komarnitsky P, Cho EJ, Buratowski S (2000) Different phosphorylated forms of RNA polymerase II and associated mRNA processing factors during transcription. Genes Dev 14: 2452-2460.
14	Murray S, Udupa R, Yao S, Hartzog G, Prelich G (2001) Phosphorylation of the RNA polymerase II carboxy-terminal domain by the Bur1 cyclin-dependent kinase. Mol Cell Biol 21: 4089-4096.
15	Keogh MC, Podolny V, Buratowski S (2003) Bur1 kinase is required for efficient transcription elongation by RNA polymerase II. Mol Cell Biol 23: 7005-7018.
16	Rodriguez CR, Cho EJ, Keogh MC, Moore CL, Greenleaf AL, et al. (2000) Kin28, the TFIIH-associated carboxy-terminal domain kinase, facilitates the recruitment of mRNA processing machinery to RNA polymerase II. Mol Cell Biol 20: 104-112.
17	Synowsky SA, van den Heuvel RH, Mohammed S, Pijnappel PW, Heck AJ (2006) Probing genuine strong interactions and post-translational modifications in the heterogeneous yeast exosome protein complex. Mol Cell Proteomics 5: 1581-1592.
18	Honey S, Futcher B (2007) Roles of the CDK phosphorylation sites of yeast Cdc6 in chromatin binding and rereplication. Mol Biol Cell 18: 1324-1336.
